# Supplementary material for: Label-Free Quantification of Bilirubin Using a Refractive Index-Insensitive Nanolaminate SERS Substrate
Source: Biosensors (Basel). 2026 May 14;16(5):282. doi: 10.3390/bios16050282 (PMC13204365; doi:10.3390/bios16050282)
Supplement: Supplementary file 1 [file biosensors-16-00282-s001.zip]

Archive with 1 entries (1 files):
- biosensors-4270659-supplementary.pdf
